# Supplementary material for: ﻿ Ligusticopsis shaniana, a new combination separated from Peucedanum sensu lato (Apiaceae) on the basis of morphological and phylogenetic evidence
Source: PhytoKeys. 2025 Sep 29;263:195–207. doi: 10.3897/phytokeys.263.163085 (PMC12501633; doi:10.3897/phytokeys.263.163085)
Supplement: XML Treatment for Ligusticopsis shaniana [file phytokeys.263.163085-treatment1.xml]

<!DOCTYPE tp:taxon-treatment
  PUBLIC "-//TaxonX//DTD Taxonomic Treatment Publishing DTD v0 20100105//EN" "tax-treatment-NSO.dtd">
<tp:taxon-treatment xmlns:tp="http://www.plazi.org/taxpub"><tp:treatment-meta><kwd-group><label>Taxon classification</label><kwd>
                <named-content content-type="kingdom">Plantae</named-content>
              </kwd><kwd>
                <named-content content-type="order">Apiales</named-content>
              </kwd><kwd>
                <named-content content-type="family">Apiaceae</named-content>
              </kwd></kwd-group><mixed-citation publication-type="journal"><person-group><name><surname>Liu</surname><given-names>Chang-Kun</given-names></name><name><surname>Song</surname><given-names>Bo-Ni</given-names></name><name><surname>Lei</surname><given-names>Jia-Qing</given-names></name><name><surname>He</surname><given-names>Xing-Jin</given-names></name><name><surname>Zhou</surname><given-names>Song-Dong</given-names></name></person-group><article-title>﻿ <italic><tp:taxon-name><tp:taxon-name-part taxon-name-part-type="genus" reg="Ligusticopsis">Ligusticopsis</tp:taxon-name-part> <tp:taxon-name-part taxon-name-part-type="species" reg="shaniana">shaniana</tp:taxon-name-part></tp:taxon-name></italic>, a new combination separated from <italic><tp:taxon-name><tp:taxon-name-part taxon-name-part-type="genus" reg="Peucedanum">Peucedanum</tp:taxon-name-part></tp:taxon-name></italic> sensu lato (<tp:taxon-name><tp:taxon-name-part taxon-name-part-type="family">Apiaceae</tp:taxon-name-part></tp:taxon-name>) on the basis of morphological and phylogenetic evidence</article-title><source>PhytoKeys</source><day>29</day><month>09</month><year>2025</year><volume>263</volume><fpage>195</fpage><lpage>207</lpage><pub-id pub-id-type="doi">10.3897/phytokeys.263.163085</pub-id></mixed-citation></tp:treatment-meta><tp:nomenclature><label>﻿</label><tp:taxon-name><object-id xmlns:xlink="http://www.w3.org/1999/xlink" content-type="arpha" xlink:type="simple">78ED9C00-B868-5043-B97A-F292C24BF63B</object-id>
              <tp:taxon-name-part taxon-name-part-type="genus" reg="Ligusticopsis">Ligusticopsis</tp:taxon-name-part>
              <tp:taxon-name-part taxon-name-part-type="species" reg="shaniana">shaniana</tp:taxon-name-part>
              <object-id xmlns:xlink="http://www.w3.org/1999/xlink" content-type="ipni" xlink:type="simple">urn:lsid:ipni.org:names:77369839-1</object-id>
            </tp:taxon-name><tp:taxon-authority>(F.L. Chen &amp; Y.F. Deng) C.K. Liu &amp; X.J. He</tp:taxon-authority><tp:taxon-status xmlns:xlink="http://www.w3.org/1999/xlink" xlink:type="simple">comb. nov.</tp:taxon-status><xref ref-type="fig" rid="F6">Fig. 6</xref><tp:nomenclature-citation-list><tp:nomenclature-citation><tp:taxon-name>
                  <tp:taxon-name-part taxon-name-part-type="genus" reg="Peucedanum"/>
                  <tp:taxon-name-part taxon-name-part-type="species" reg="rubricaule"/>
                </tp:taxon-name><comment>≡ <tp:taxon-name><tp:taxon-name-part taxon-name-part-type="genus" reg="Peucedanum">Peucedanum</tp:taxon-name-part> <tp:taxon-name-part taxon-name-part-type="species" reg="rubricaule">rubricaule</tp:taxon-name-part></tp:taxon-name> R.H. Shan &amp; M.L. Sheh (1986, p. 305), nom. illeg., non (Boiss.) Baill. (1879) </comment></tp:nomenclature-citation><tp:nomenclature-citation><tp:taxon-name>
                  <tp:taxon-name-part taxon-name-part-type="genus" reg="Peucedanum"/>
                  <tp:taxon-name-part taxon-name-part-type="species" reg="shanianum"/>
                </tp:taxon-name><comment>≡ <tp:taxon-name><tp:taxon-name-part taxon-name-part-type="genus" reg="Peucedanum">Peucedanum</tp:taxon-name-part> <tp:taxon-name-part taxon-name-part-type="species" reg="shanianum">shanianum</tp:taxon-name-part></tp:taxon-name> F.L. Chen &amp; Y.F. Deng (2019, p. 267) </comment></tp:nomenclature-citation></tp:nomenclature-citation-list></tp:nomenclature><tp:treatment-sec sec-type="diagnosis" id="SECID0EKRAG"><title>Diagnosis.</title><p>This species can be easily distinguished from other <italic><tp:taxon-name><tp:taxon-name-part taxon-name-part-type="genus" reg="Ligusticopsis">Ligusticopsis</tp:taxon-name-part></tp:taxon-name></italic> members by the mericarps with filiform dorsal ribs and linear bracts.</p><fig id="F6" position="float" orientation="portrait"><object-id xmlns:xlink="http://www.w3.org/1999/xlink" content-type="doi" xlink:type="simple">10.3897/phytokeys.263.163085.figure6</object-id><object-id xmlns:xlink="http://www.w3.org/1999/xlink" content-type="arpha" xlink:type="simple">48B945A4-3344-5299-9CA5-7DFE6CFA59AC</object-id><label>Figure 6.</label><caption><p>Specimen images of <italic><tp:taxon-name><tp:taxon-name-part taxon-name-part-type="genus" reg="Peucedanum">Peucedanum</tp:taxon-name-part> <tp:taxon-name-part taxon-name-part-type="species" reg="shanianum">shanianum</tp:taxon-name-part></tp:taxon-name></italic>. A. Holotype; B. Isotype.</p></caption><graphic xmlns:xlink="http://www.w3.org/1999/xlink" xlink:href="phytokeys-263-195_article-163085__-g006.jpg" position="float" orientation="portrait" xlink:type="simple" id="oo_1426481.jpg"><uri content-type="original_file" xlink:type="simple">https://binary.pensoft.net/fig/1426481</uri></graphic></fig></tp:treatment-sec><tp:treatment-sec sec-type="description" id="SECID0EPSAG"><title>Description.</title><p>Perennial herbs, 30–80 cm. Stem solitary or several, erect, purplish, hollow, pubescent, base clothed with fibrous remnant sheaths. Basal petioles with purplish, puberulous, and scarious-margined sheaths; leaf blade triangular-ovate, 3-pinnatisect; pinnae 3–5 pairs, pinnules 3–4 pairs; ultimate segments linear, 3–10 × 1–1.6 mm, both surfaces glabrous, apex mucronate; cauline leaves reduced upwards, petioles wholly sheathing. Umbels ca. 10 cm across; bracts 6–10, linear, 10–15 × ca. 0.5 mm, puberulous; rays numerous, 24–40, subequal, 3–5 cm; bracteoles ca. 10, both pinnate and linear; umbellules ca. 20-flowered. Calyx teeth conspicuous, triangular, acute. Mericarp elliptic, 4–6 × 3–4 mm, glabrous; dorsal ribs filiform, lateral ribs narrowly winged, wings rather thick; vittae 1–2 in each furrow, 4–6 on commissure.</p></tp:treatment-sec><tp:treatment-sec sec-type="distribution" id="SECID0EUSAG"><title>Distribution and habitat.</title><p><italic><tp:taxon-name><tp:taxon-name-part taxon-name-part-type="genus" reg="Ligusticopsis">Ligusticopsis</tp:taxon-name-part> <tp:taxon-name-part taxon-name-part-type="species" reg="shaniana">shaniana</tp:taxon-name-part></tp:taxon-name></italic> is distributed in southwestern China (southern Sichuan, northwestern Yunnan). It grows in scrub, grassy slopes, or rock crevices, at altitudes of 2,000–3,360 m a.s.l.</p></tp:treatment-sec><tp:treatment-sec sec-type="material" id="SECID0EFTAG"><title>Specimens examined.</title><p>China, Sichuan: • Yanyuan County, Yousuo, 2750 m a.s.l., 11 Aug. 1963, Q. L. Zhang 1165 (NAS). China, Yunnan: • Shangri-la County, Napa Sea, 3300 m a.s.l., 14 July 2008, Q. E. Yang &amp; Q. Yuan Yang QE1843 (KUN); • Shangri-la County, Xiaozhongdian, 3214 m a.s.l., 15 Sept. 2008, Q. S. Yang, Y. W. Xin &amp; T. Su ZhouZK-07ZX-0380 (KUN); • Shangri-la County, Jiantang, 3360 m a.s.l., 15 July 2021, C. K. Liu &amp; J. Q. Lei L20210703 (SZ); • Shangri-la County, Xiaozhongdian, 3200 m a.s.l., 16 July 2021, C. K. Liu &amp; J. Q. Lei L20210704 (SZ); • Weixi County, Tongle, 3306 m a.s.l., 14 July 2021, C. K. Liu &amp; J. Q. Lei L20210702 (SZ).</p></tp:treatment-sec><tp:treatment-sec sec-type="material" id="SECID0EKTAG"><title>Type.</title><p>China, Sichuan: • Huidong, 2,000–3,000 m a.s.l., 9 Oct. 1964, J. S. Yue et al. 64199 (holotype: NAS).</p></tp:treatment-sec></tp:taxon-treatment>
