# Supplementary material for: ﻿ Ligusticopsis shaniana, a new combination separated from Peucedanum sensu lato (Apiaceae) on the basis of morphological and phylogenetic evidence
Source: PhytoKeys. 2025 Sep 29;263:195–207. doi: 10.3897/phytokeys.263.163085 (PMC12501633; doi:10.3897/phytokeys.263.163085)
Supplement: Supplementary material 1 — Sequences of plastomes and ITS obtained from NCBI [file phytokeys-263-195_article-163085__-s001.xlsx]

## Sheet: Plastome data
Table S1. Sequences of plastomes data and ITS sequences obtained from NCBI.
Taxa	GenBank accession
Angelica decursiva (Miquel) Franchet & Savatier	KT781591
Angelica gigas Nakai	NC_029393
Angelica laxifoliata Diels	NC_040122
Angelica nitida Wolff	MF594405
Angelica polymorpha Maxim.	NC_041580
Bupleurum chinense DC.	MN893666
Bupleurum falcatum L.	MT075716
Chamaesium mallaeanum Farille & S.B. Malla	MN119369
Chamaesium viridiflorum (Franch.) H. Wolff ex R.H. Shan	MN119373
Chuanminshen violaceum M.L. Sheh & R.H. Shan	KU921430
Hansenia forbesii (H. Boissieu) Pimenov & Kljuykov	MT843761
Hansenia oviformis (R.H. Shan) Pimenov & Kljuykov	MT843762
Hansenia weberbaueriana (Fedde ex H. Wolff) Pimenov & Kljuykov	MT843763
Kitagawia terebinthacea (Fisch. ex Trevir.) Pimenov	MT671397
Libanotis buchtormensis (Fisch. ex Hornem.) DC.	MZ707534
Libanotis spodotrichoma K.T.Fu	MZ707535
Ligusticopsis brachyloba (Franch.) Leute	MZ491174
Ligusticopsis capillacea (H. Wolff) Leute	NC_049051
Ligusticopsis hispida (Franch.) Lavrova & Kljuykov	NC_049053
Ligusticopsis integrifolia (H. Wolff) Leute	NC_049055
Ligusticopsis involucrata (Franch.) Lavrova	NC_049054
Ligusticopsis modesta (Diels) Leute	NC_065500
Ligusticopsis rechingerana Leute	NC_065482
Ligusticopsis scapiformis (H. Wolff) Leute	NC_049057
Ligusticopsis wallichiana (DC.) Pimenov & Kljuykov	NC_065501
Ligusticum delavayi Franch.	NC_049052
Ligusticum jeholense (Nakai et Kitag.) Nakai et Kitag.	MT561037
Ligusticum sinense Oliv.	NC_038088
Ligusticum tenuissimum (Nakai) Kitag.	NC_029394
Ligusticum litangense F.T.Pu	MZ532568
Ligusticum weberbauerianum Fedde ex H.Wolff	MZ532565
Ligusticum nematophyllum (Pimenov & Kljuykov) F.T.Pu & M.F.Watson	MZ532572
Ligusticum acuminatum Franch.	MZ491176
Ligusticum pteridophyllum Franch.	NC_049056
Ligusticum tachiroei (Franch. & Sav.) M. Hiroe & Constance	MZ532564
Meeboldia linearis X.L. Guo, W. Gou & X.J. He	MW553039
Meeboldia microloba (Kljuykov) W. Gou & X.J. He	MT843766
Meeboldia yunnanensis (H. Wolff) Constance & F.T. Pu	MK993275
Peucedanum morisonii Besser	OP288995
Peucedanum morisonii Besser	NC_087703

## Sheet: ITS sequences
Taxa	GenBank accession
Angelica decursiva (Miquel) Franchet & Savatier	EU418375
Angelica gigas Nakai	GU395156
Angelica laxifoliata Diels	EU647210
Angelica nitida Wolff	EU418378
Angelica polymorpha Maxim.	GU395165
Bupleurum chinense DC.	EU001334
Bupleurum commelynoideum H. Boiss.	GU269874
Chamaesium mallaeanum Farille & S. B. Malla	KY744264
Chamaesium viridiflorum (Franch.) H. Wolff ex R.H. Shan	KY744260
Chuanminshen violaceum M.L. Sheh & R.H. Shan	HQ185256
Glehnia littoralis F. Schmidt ex Miq.	GU395183
Hansenia forbesii (H. Boissieu) Pimenov et Kljuykov	GU390407
Hansenia forrestii (H. Wolff) Pimenov et Kljuykov	MN049519
Hansenia oviformis (R.H. Shan) Pimenov et Kljuykov	MT337430
Kitagawia terebinthacea (Fisch. ex Trevir.) Pimenov	AM408886
Libanotis incana (Stephan ex Willd.) O. Fedtsch. & B. Fedtsch.	LC195531
Libanotis schrenkiana C.A.Mey. ex Schischk.	MG920273
Libanotis sibirica (L.) C. A. Mey.	LC195547
Ligusticopsis brachyloba (Franch.) Leute	MZ497218
Ligusticopsis capillacea (H. Wolff) Leute	MT974023
Ligusticopsis hispida (Franch.) Lavrova & Kljuykov	OL600824
Ligusticopsis integrifolia (H. Wolff) Leute	MZ497219
Ligusticopsis involucrata (Franch.) Lavrova	MT974014
Ligusticopsis modesta (Diels) Leute	OL600822
Ligusticopsis rechingerana Leute	MZ497220
Ligusticopsis scapiformis (H. Wolff) Leute	MT974012
Ligusticopsis wallichiana (DC.) Pimenov & Kljuykov	OL600823
Ligusticum delavayi Franch.	MT974017
Ligusticum jeholense (Nakai et Kitag.) Nakai et Kitag.	KJ999437
Ligusticum sinense Oliv.	MH712648
Ligusticum tenuissimum (Nakai) Kitag.	KP058314
Meeboldia yunnanensis (H. Wolff) Constance & F.T. Pu	MN688997
Peucedanum gallicum Latourr.	AM408883
Peucedanum morisonii Besser ex Schult.	AF077903
Peucedanum officinale L.	KP682404
Peucedanum shanianum F.L. Chen & Y.F. Deng	EU418387
Peucedanum shanianum F.L. Chen & Y.F. Deng	KF806574
Peucedanum tauricum M. Bieb.	AM408884
